# Supplementary material for: Cytotoxicity and Antibacterial Efficacy of AgCu and AgFe NanoAlloys: A Comparative Study
Source: Antibiotics (Basel). 2022 Dec 1;11(12):1737. doi: 10.3390/antibiotics11121737 (PMC9774506; doi:10.3390/antibiotics11121737)
Supplement: Supplementary file 1 [file antibiotics-11-01737-s001.zip]

Archive with 1 entries (1 files):
- antibiotics-2017545-supplementary.pdf
